# Supplementary material for: Susceptibility to Degradation in Soil of Branched Polyesterurethane Blends with Polylactide and Starch
Source: Polymers (Basel). 2022 May 20;14(10):2086. doi: 10.3390/polym14102086 (PMC9144702; doi:10.3390/polym14102086)
Supplement: Supplementary file 1 [file polymers-14-02086-s001.zip]

Archive with 1 entries (1 files):
- polymers-1682077-supplementary.pdf
